# Supplementary material for: Lactate‐Primed NETosis Modulates Hepatic Regeneration During Acute Liver Failure via the TLR9/KLF15/AJUBA Axis
Source: Cell Prolif. 2026 Jun 22:e70251. Online ahead of print. doi: 10.1111/cpr.70251 (PMC13325889; doi:10.1111/cpr.70251)
Supplement: Supplementary file 4 — Table S1: The information on the used antibodies. Table S2: Primer sequences for qRT‐PCR. [file CPR-9999-e70251-s002.xlsx]

## Sheet: Table S1
Table S1. The information on the used antibodies.
Antibody	Company	Catalog Number	Dilution
AJUBA	Proteintech	21702-1-AP	1:1000
Cit-H3	Abcam	ab281584	1:1000
F4/80	Proteintech	28463-1-AP	1:100
GAPDH	Proteintech	60004-1-Ig	1:5000
Histone H3	Proteintech	68345-1-Ig	1:1000
MKI67	Abmart	TW0001	1:500
KLF15	Proteintech	16209-1-AP	1:500
LDHA	Proteintech	19987-1-AP	1:1000
LDHB	Proteintech	15512-1-AP	1:1000
Ly6G	Proteintech	17730-1-AP	1:100
MCT1	Proteintech	20139-1-AP	1:1000
MPO	Proteintech	66177-1-Ig	1:1000
MYD88	Abcam	AB2064	1:500
NFκB p65	Proteintech	10745-1-AP	1:5000
PAD4	Proteintech	12110-1-AP	1:1000
Kla	PTM BIO	PTM-1425RM	1:500
p-NFκB p65	Proteintech	28545-1-AP	1:5000
p-YAP1	Abmart	T55743	1:5000
TLR9	Proteintech	22514-1-AP	1:1000
TOM20	Proteintech	11802-1-AP	1:100
YAP1	Abmart	T55381	1:5000
β-ACTIN	Proteintech	60008-1-Ig	1:5000

## Sheet: Table S2
Table S2. Primer sequences for qRT-PCR.
Species	Genes	Forward Primers (5’→3’)	Reverse Primers (5’→3’)
Human	ACTB	CACCATTGGCAATGAGCGGTTC	AGGTCTTTGCGGATGTCCACGT
	AJUBA	AGCCACCAGGTCCTTTCGTTCC	GGCATTGCTCTGCCCATAGATG
	AXIN2	CAAACTTTCGCCAACCGTGGTTG	GGTGCAAAGACATAGCCAGAACC
	CTNNB1	CACAAGCAGAGTGCTGAAGGTG	GATTCCTGAGAGTCCAAAGACAG
	HK2	GAGTTTGACCTGGATGTGGTTGC	CCTCCATGTAGCAGGCATTGCT
	MKI67	GAAAGAGTGGCAACCTGCCTTC	GCACCAAGTTTTACTACATCTGCC
	KLF15	GTGAGAAGCCCTTCGCCTGCA	ACAGGACACTGGTACGGCTTCA
	LDHA	GGATCTCCAACATGGCAGCCTT	AGACGGCTTTCTCCCTCTTGCT
	LDHB	GGACAAGTTGGTATGGCGTGTG	AAGCTCCCATGCTGCAGATCCA
	SLC16A1	CCACAAGTTCTCCAGTGCCATTG	CGCCAGGATGAACACGTACATG
	SLC16A3	TTGTTGGTGGCTGCTTGTCAGG	TCATGGTCAGAGCTGGATTCAAG
	MYD88	GAGGCTGAGAAGCCTTTACAGG	GCAGATGAAGGCATCGAAACGC
	ELANE	TGCGCCCAACTTCGTCATGTCG	CGTAGCCGTTTTCGAAGATGCG
	RELA	GCAGCACTACTTCTTGACCACC	TCTGCTCCTGAGCATTGACGTC
	PAD4	GCACAACATGGACTTCTACGTGG	CACGCTGTCTTGGAACACCACA
	TLR9	TGAGCCACAACTGCATCTCGCA	CAGTCGTGGTAGCTCCGTGAAT
	WNT9B	CCTGCTTGAGTGCCAGTTTCAG	ACACCGCGTACAGGAAAGCTGT
	WWTR1	GAGGACTTCCTCAGCAATGTGG	CGTTTGTTCCTGGAAGACAGTCA
	YAP1	TGTCCCAGATGAACGTCACAGC	TGGTGGCTGTTTCACTGGAGCA
Mouse	Actb	CATTGCTGACAGGATGCAGAAGG	TGCTGGAAGGTGGACAGTGAGG
	Ajuba	CAGGAACTTCGTCATGTCAGCAG	AGCCATTCTCGAAGATCCGCTG
	Axin2	ACGCTGCCTGTGGTCTTTGACT	ACCTCCAGGTTCCCAAAGGCAT
	Ctnnb1	GCTGTCAATGGCTCTCAGTTCC	CCTGCAACTGTGGTAGCTCACT
	Hk2	GCTGCCAAAGAAGGACACGACA	GGCAGGCTATTGCTCATCACAG
	Mki67	ACCTGTGTCTGGTCCATTGCCA	GCTGAGTGCAAACTTGGTCTGG
	Klf15	ACACCAAGAGCAGCCACCTCAA	GCCTTGACAACTCATCTGAGCG
	Ldha	AGAGAGGAAGCAAGGACCTGAG	GAGAGCTGCTTCCAACAGGTAC
	Ldhb	GTCACCAACAGTAGCTCAGATCC	GTTGCTGAGGAAGTCTTCTGGAG
	Slc16a1	CACCTGTATCAAGTGCAACAAAGG	GACGCTGTAGAAAGCCTTGCAC
	Slc16a3	CCAGACGACTTCCTCAACAGTG	GCATCTCCTTCCAGTGTGCCAA
	Myd88	ATGGAGTCCCTCCTTACCGCAT	GTTCCACAGGCGTCATCTCCTT
	Elane	GTTCGCCTTCATTATGGACTGCC	ATAGCACCCTGTTCCCGCAAAG
	Rela	GAGGAGAAACGCCAACCAAGAG	TTTGTCCTCGGTGGCGTTATCC
	Pad4	ACGCAGACAAGGAGCAGTGGAA	ATGCTCTCAGCCAAGTCTGCCA
	Tlr9	CCTCAGATCGTCAAGTACAGCC	ATCCGCTTCCAATCACACGGTG
	Wnt9b	CCCTGTGAAGATGTTGCCCACT	CCTTCGCTTGCCATTACGCACG
	Wwtr1	TCCATCCTGCTGGCTATGCTCT	CAGAAGGACGCAGCCACCATTC
	Yap1	GACCATTGTGGAATGCTGCCCT	CGATGATGAGGATCACGCCACA
